# Supplementary material for: Biomethanation processes: new insights on the effect of a high H2 partial pressure on microbial communities
Source: Biotechnol Biofuels. 2020 Aug 10;13:141. doi: 10.1186/s13068-020-01776-y (PMC7419211; doi:10.1186/s13068-020-01776-y)
Supplement: Supplementary file 1 — Additional file 1: The reactors’ performances results and qPCR results. [file 13068_2020_1776_MOESM1_ESM.xlsx]

## Sheet: Feuil1
"na" stands for "not applicable"
				percentage of CO2 in the head-space at days 1, 3, 6, 9 and 12					H2 partial pressure in the reactors after H2 injection in days 1, 3, 6, 9 and 12					accumulated CH4 production in gCOD at days 1, 3, 6, 9, 12						cummulated metabolite production in gCOD
Inoculum	Treatment	Time	pH	CO2_1	CO2_3	CO2_6	CO2_9	CO2_12	pH2_1	pH2_3	pH2_6	pH2_9	pH2_12	CH4_1	CH4_3	CH4_6	CH4_9	CH4_12	n_H2inj	CH4	Acetate	Propionate	Isobutyrate	Butyrate	Isovalerate	gCOD_VFA	glc_add	glc_cons	%glc_cons	H2_add	H2_cons	H2_res	%H2_cons	gCOD_add	gCOD_cons	gCOD_prod	COD_mb	%prodace	%prodprop	%prodisob	%prodbut	%prodisoval	%prod_CH4	%prod_VFA	copies_bact	copies_arc	copies_fthfs	%ARC	%FTHFS
AnS	inoc	t0	7.54	na	na	na	na	na	na	na	na	na	na	na	na	na	na	na	na	na	na	na	na	na	na	na	na	na	na	na	na	na	na	na	na	na	na	na	na	na	na	na	na	na	1.16222e+10	5.53017e+08	9.43315e+08	0.0475828	0.081165
AnS	ex-situ	tf	9.14	7.56	0.63	0	0	0	1.35	0.58	0.87	1.05	0.87	0.0849213	0.351299	0.58738	0.595459	0.595459	5	0.595459	0.0798605	0.0229943	0.0136864	0.023609	0.0240433	0.164194	0	0	na	0.870685	0.638429	0.232256	0.733249	0.870685	0.638429	0.759652	1.13923	0.48638	0.140044	0.0833553	0.143788	0.146433	0.783857	0.216143	4.83974e+09	3.1931e+08	8.30405e+08	0.0659766	0.17158
AnS	ex-situ	tf	9.24	5.63	1.24	0	0	0	1.17	0.71	0.89	1.09	0.81	0.025149	0.314741	0.584512	0.613682	0.643935	6	0.643935	0.0770443	0.0161812	0.00992264	0.0225826	0.0251882	0.150919	0	0	na	0.852262	0.643935	0.208327	0.75556	0.852262	0.643935	0.794854	1.17708	0.510501	0.107218	0.0657482	0.149634	0.166899	0.81013	0.18987	4.83974e+09	3.1931e+08	8.30405e+08	0.0659766	0.17158
AnS	in-situ	tf	9.03	12.43	0.72	0.4	0	0	1.39	0.72	0.83	0.69	0.37	0.0831975	0.330636	0.613538	0.786551	0.794123	6	0.786551	0.147651	0.0440014	0.0119756	0.0605623	0.0187004	0.282891	0.403864	0.403864	1	0.956372	0.85771	0.0986619	0.896837	1.36024	1.26157	1.06944	0.858751	0.521937	0.155542	0.0423329	0.214083	0.0661044	0.735478	0.264522	1.67343e+10	5.66729e+08	8.21528e+08	0.0338663	0.0490924
AnS	in-situ	tf	9.01	12.69	0.97	0	0	0	1.46	0.71	0.78	0.75	0.67	0.085288	0.299802	0.716683	0.801525	0.801525	6	0.801525	0.118684	0.0198716	0.0164237	0.0636418	0.0183187	0.23694	0.397307	0.397307	1	0.929764	0.753872	0.175892	0.810821	1.32707	1.15118	1.03846	0.915065	0.500905	0.0838676	0.0693157	0.268598	0.0773137	0.771836	0.228164	1.67343e+10	5.66729e+08	8.21528e+08	0.0338663	0.0490924
GS	inoc	t0	7.49	na	na	na	na	na	na	na	na	na	na	na	na	na	na	na	na	na	na	na	na	na	na	na	na	na	na	na	na	na	na	na	na	na	na	na	na	na	na	na	na	na	1.23687e+10	4.96339e+09	2.79848e+08	0.401285	0.0226254
GS	ex-situ	tf	9.04	1.45	0.15	0	0	0	1.12	0.68	0.65	0.58	0.65	0.169096	0.295445	0.486483	0.574658	0.591549	8	0.591549	0.042937	0.00927744	0.00489216	0.00489216	0.0105235	0.0725222	0	0	na	0.722427	0.5513	0.171127	0.763122	0.722427	0.5513	0.664071	1.1561	0.592052	0.127925	0.0674574	0.0674574	0.145107	0.890791	0.109209	1.14696e+10	3.73188e+09	7.36925e+08	0.325372	0.0642504
GS	ex-situ	tf	8.92	1.89	0.12	0	0	0	1.17	0.65	0.62	0.56	0.6	0.195373	0.301696	0.657448	0.661866	0.716889	8	0.716889	0.0427315	0.0118867	0.00628992	0	0.0148109	0.075719	0	0	na	0.75712	0.596438	0.160682	0.787773	0.75712	0.596438	0.792608	1.2591	0.564343	0.156985	0.0830692	0	0.195603	0.904468	0.0955315	1.14696e+10	3.73188e+09	7.36925e+08	0.325372	0.0642504
GS	in-situ	tf	8.52	2.45	0.21	0	0	0	1.16	0.63	0.43	0.41	0.33	0.197548	0.32099	0.822946	0.877578	0.892528	8	0.892528	0.229271	0.0269626	0.00943488	0.0241114	0.0159802	0.30576	0.466604	0.466604	1	0.808239	0.719054	0.0891852	0.889655	1.27484	1.18566	1.19829	1.00991	0.74984	0.0881821	0.0308571	0.0788571	0.0522637	0.744836	0.255164	5.63879e+10	3.92491e+09	1.7167e+09	0.0696054	0.0304445
GS	in-situ	tf	8.2	2.78	0.58	0	0	0	1.12	0.62	0.36	0.33	0.27	0.162173	0.34206	0.758863	0.832574	0.832574	8	0.832574	0.267894	0.0350803	0.008736	0.0150259	0.0163699	0.343106	0.418714	0.418714	1	0.819083	0.743706	0.0753778	0.907973	1.2378	1.16242	1.17568	1.01071	0.78079	0.102243	0.0254615	0.0437938	0.047711	0.708164	0.291836	5.63879e+10	3.92491e+09	1.7167e+09	0.0696054	0.0304445
BM	inoc	t0	7.78	na	na	na	na	na	na	na	na	na	na	na	na	na	na	na	na	na	na	na	na	na	na	na	na	na	na	na	na	na	na	na	na	na	na	na	na	na	na	na	na	na	3.45467e+10	1.19945e+09	3.40136e+08	0.0347196	0.00984567
BM	ex-situ	tf	9.21	11.25	5.43	2.22	0.94	0.45	1.16	0.72	0.52	0.44	0.27	0.144369	0.46283	0.670446	1.08732	1.29157	11	1.29157	0.0810675	0.00965192	0.00479024	0	0.0122125	0.107722	0	0	na	0.933772	0.933772	0	1	0.933772	0.933772	1.39929	1.49854	0.752561	0.0896002	0.0444685	0	0.11337	0.923017	0.0769833	6.04844e+10	2.17509e+09	5.28503e+08	0.0359612	0.00873784
BM	ex-situ	tf	9.13	11.24	5.58	2.26	0.99	0	1.15	0.71	0.5	0.44	0.24	0.137876	0.419106	0.634898	0.889262	1.02818	11	1.02818	0.071064	0.0102197	0.00444808	0	0.0118308	0.0975626	0	0	na	0.957676	0.957676	0	1	0.957676	0.957676	1.12574	1.1755	0.728394	0.10475	0.0455921	0	0.121264	0.913335	0.086665	6.04844e+10	2.17509e+09	5.28503e+08	0.0359612	0.00873784
BM	in-situ	tf	8.43	9.24	7.77	4.96	4.68	5.64	1.16	0.51	0.29	0.23	0	0.147523	0.624025	0.960063	1.08029	1.29604	10	1.29604	0.0366111	0.0269686	0	0	0.0106859	0.0742656	0.5931	0.5931	1	0.872541	0.872372	0.000168753	0.999807	1.46564	1.46547	1.3703	0.935066	0.492975	0.363137	0	0	0.143888	0.945803	0.0541965	1.26201e+11	2.00762e+09	6.3784e+08	0.0159082	0.00505417
BM	in-situ	tf	8.58	12.46	7.44	4.32	3.2	3.54	1.16	0.64	0.42	0.28	0	0.165386	0.59446	0.992954	1.20592	1.56083	10	1.56083	0.0327891	0.0181683	0	0	0.00915936	0.0601168	0.619219	0.619219	1	0.927449	0.927353	9.6327e-05	0.999896	1.54667	1.54657	1.62094	1.04808	0.545423	0.302217	0	0	0.15236	0.962912	0.0370875	1.26201e+11	2.00762e+09	6.3784e+08	0.0159082	0.00505417
MFW1	inoc	t0	8.26	na	na	na	na	na	na	na	na	na	na	na	na	na	na	na	na	na	na	na	na	na	na	na	na	na	na	na	na	na	na	na	na	na	na	na	na	na	na	na	na	na	9.78644e+10	4.51423e+08	1.8873e+09	0.00461274	0.0192848
MFW1	ex-situ	tf	9.18	1.95	0	0	0	0	1.16	1	0.93	0.93	0.88	0.0301819	0.13063	0.13372	0.13559	0.156317	11	0.156317	0.236765	0.00596148	0.00410592	0	0.00877772	0.25561	0	0	na	0.50677	0.281739	0.225031	0.55595	0.50677	0.281739	0.411927	1.2569	0.926274	0.0233225	0.0160632	0	0.0343402	0.379477	0.620523	5.49039e+10	8.55927e+07	1.39331e+09	0.00155895	0.0253772
MFW1	ex-situ	tf	9.22	1.96	0.3	0	0	0	1.15	1.02	0.98	1.02	1.03	0.0345933	0.134409	0.171095	0.185098	0.211181	9	0.211181	0.229725	0.00652924	0	0.00479024	0.00686952	0.247914	0	0	na	0.594447	0.33809	0.256357	0.568747	0.594447	0.33809	0.459095	1.20356	0.926632	0.0263367	0	0.0193222	0.0277093	0.459994	0.540006	5.49039e+10	8.55927e+07	1.39331e+09	0.00155895	0.0253772
MFW1	in-situ	tf	7.78	3.71	0	0	0	0	1.15	0.92	0.87	0.91	0.88	0.0361551	0.226623	0.307442	0.32598	0.407693	10	0.407693	0.516378	0.0167489	0.00479024	0.00992264	0.0103043	0.558144	0.54563	0.54563	1	0.664302	0.422522	0.24178	0.636039	1.20993	0.968151	0.965837	0.998087	0.92517	0.0300083	0.00858245	0.0177779	0.0184617	0.422114	0.577886	2.50169e+10	2.12649e+08	6.90526e+08	0.00850021	0.0276023
MFW1	in-situ	tf	7.87	4.24	0.24	0	0	0	1.15	0.86	0.79	0.82	0.84	0.0370439	0.280117	0.350596	0.383273	0.396319	10	0.396319	0.492037	0.0144779	0.00444808	0.00923832	0.0103043	0.530506	0.757474	0.757474	1	0.727073	0.495663	0.231411	0.681723	1.48455	1.25314	0.926825	0.780195	0.927487	0.0272907	0.0083846	0.0174142	0.0194235	0.427609	0.572391	2.50169e+10	2.12649e+08	6.90526e+08	0.00850021	0.0276023
MFW2	inoc	t0	8.21	na	na	na	na	na	na	na	na	na	na	na	na	na	na	na	na	na	na	na	na	na	na	na	na	na	na	na	na	na	na	na	na	na	na	na	na	na	na	na	na	na	4.51928e+10	2.66152e+08	6.2671e+08	0.00588925	0.0138675
MFW2	ex-situ	tf	9.18	2.6	0.23	0	0	0	1.2	1.04	1	1.02	0.98	0.0143984	0.0690251	0.0690251	0.0806406	0.087481	9	0.087481	0.342777	0.016465	0.00376376	0.0051324	0.0076328	0.375771	0	0	na	0.650311	0.371636	0.278676	0.571473	0.650311	0.371636	0.463252	1.14088	0.912196	0.0438167	0.0100161	0.0136583	0.0203124	0.188841	0.811159	2.24895e+10	4.81027e+07	8.43764e+08	0.0021389	0.0375182
MFW2	ex-situ	tf	9.18	2.51	0	0	0	0	1.15	1.06	1.03	1.04	1.07	0.0138968	0.104632	0.123478	0.132186	0.144453	9	0.144453	0.321454	0.0147618	0.00307944	0.00615888	0.00725116	0.352705	0	0	na	0.700133	0.4172	0.282933	0.595886	0.700133	0.4172	0.497158	1.1142	0.911396	0.041853	0.00873092	0.0174618	0.0205587	0.290558	0.709442	2.24895e+10	4.81027e+07	8.43764e+08	0.0021389	0.0375182
MFW2	in-situ	tf	8.25	5.66	0	0	0	0	1.148	0.769	0.98	1.121	1.11	0.0504518	0.0999067	0.132524	0.155755	0.199136	9	0.208427	0.625809	0.0252653	0.0051324	0.0126599	0.0103043	0.679171	0.507924	0.507924	1	0.762801	0.49326	0.269541	0.646644	1.27072	1.00118	0.887598	0.910613	0.921431	0.0372003	0.00755686	0.0186403	0.0151719	0.234822	0.765178	2.43004e+10	8.72804e+07	8.51581e+08	0.00359172	0.0350439
MFW2	in-situ	tf	7.73	5.66	0.5	0	0	0	1.15	0.95	0.84	0.92	0.86	0.0531647	0.103636	0.130112	0.162189	0.213376	9	0.213401	0.665035	0.028388	0.0051324	0.0119756	0.0103043	0.720835	0.562652	0.562652	1	0.771731	0.517087	0.254644	0.670036	1.33438	1.07974	0.934237	0.890959	0.922589	0.0393821	0.00712007	0.0166135	0.0142949	0.228423	0.771577	2.43004e+10	8.72804e+07	8.51581e+08	0.00359172	0.0350439
FW	inoc	t0	8.25	na	na	na	na	na	na	na	na	na	na	na	na	na	na	na	na	na	na	na	na	na	na	na	na	na	na	na	na	na	na	na	na	na	na	na	na	na	na	na	na	na	8.0375e+10	9.9399e+07	1.06049e+08	0.00123669	0.00131943
FW	ex-situ	tf	9.7	5.1	1.03	0	0	0	1.15	1.05	0.91	0.97	0.93	0.0202344	0.067514	0.107621	0.148098	0.159348	9	0.159348	0.388784	0.0056776	0.00444808	0.00479024	0.009541	0.413241	0	0	na	0.805579	0.537611	0.267967	0.66736	0.805579	0.537611	0.572589	1.04342	0.940817	0.0137392	0.0107639	0.0115919	0.0230882	0.278294	0.721706	3.59701e+10	3.18795e+07	3.90657e+08	0.00088628	0.0108606
FW	ex-situ	tf	9.19	4.81	1.19	0	0	0	1.15	1.02	0.98	1.01	0.95	0.0185555	0.0835229	0.168575	0.221833	0.23642	9	0.23642	0.406544	0.00596148	0.00376376	0.00547456	0.00839608	0.43014	0	0	na	0.807011	0.53581	0.271201	0.663943	0.807011	0.53581	0.666561	1.16202	0.945144	0.0138594	0.00875008	0.0127274	0.0195194	0.354687	0.645313	3.59701e+10	3.18795e+07	3.90657e+08	0.00088628	0.0108606
FW	in-situ	tf	8.52	8.04	1.21	0	0	0	1.16	0.97	0.89	0.95	0.93	0.0220109	0.0830162	0.202515	0.255041	0.306309	10	0.335644	0.749321	0.0127746	0.00444808	0.0112913	0.00992264	0.787758	0.552416	0.552416	1	0.901949	0.636716	0.265233	0.705933	1.45437	1.18913	1.1234	0.954805	0.951208	0.0162164	0.00564651	0.0143334	0.0125961	0.298775	0.701225	1.40847e+11	4.60983e+07	1.08457e+09	0.000327293	0.00770033
FW	in-situ	tf	8.52	7.98	1.66	0	0	0	1.16	0.99	0.95	0.97	0.91	0.0199429	0.262197	0.464363	0.485366	0.563734	9	0.563734	0.766017	0.0116391	0.00376376	0.0102648	0.00877772	0.800463	0.539032	0.539032	1	1.02725	0.74918	0.278068	0.729308	1.56628	1.28821	1.3642	1.04851	0.956968	0.0145404	0.00470198	0.0128236	0.0109658	0.413235	0.586765	1.40847e+11	4.60983e+07	1.08457e+09	0.000327293	0.00770033
AeS	inoc	t0	7.22	na	na	na	na	na	na	na	na	na	na	na	na	na	na	na	na	na	na	na	na	na	na	na	na	na	na	na	na	na	na	na	na	na	na	na	na	na	na	na	na	na	2.8525e+10	8.61132e+07	1.05849e+08	0.00301887	0.00371075
AeS	ex-situ	tf	7.13	0	0	0	0	0	1.21	1.13	1.1	1.14	1.07	0.00765057	0.00832905	0.0160011	0.0294731	0.0312442	4	0.0312442	0.112376	0.0226138	0.0122304	0.0370406	0.0261139	0.210374	0	0	na	0.422973	0.148522	0.274451	0.351139	0.422973	0.148522	0.241619	1.2201	0.53417	0.107493	0.0581364	0.17607	0.124131	0.129312	0.870688	6.97872e+09	2.56151e+07	1.12501e+08	0.00367046	0.0161206
AeS	ex-situ	tf	7.13	0.99	0	0	0	0	1.2	1.12	1.08	1.08	1.05	0.00683184	0.0141482	0.0180964	0.0180964	0.0234937	4	0.0234937	0.12614	0.025223	0.0136282	0.038089	0.029232	0.232312	0	0	na	0.411241	0.141302	0.269939	0.3436	0.411241	0.141302	0.255806	1.27843	0.542977	0.108574	0.0586631	0.163956	0.125831	0.0918418	0.908158	6.97872e+09	2.56151e+07	1.12501e+08	0.00367046	0.0161206
AeS	in-situ	tf	5.98	2.59	0	0	0	0	1.2	1.1	1.07	1.08	1.02	0.0100435	0.0190355	0.0228624	0.0345705	0.0377992	6	0.0377992	0.346166	0.0603034	0.0132787	0.258236	0.0253344	0.703319	0.520692	0.520692	1	0.470468	0.209565	0.260903	0.445438	0.99116	0.730256	0.741118	1.01096	0.49219	0.0857411	0.0188801	0.367168	0.0360212	0.0510029	0.948997	1.71835e+10	2.9217e+07	4.41605e+08	0.00170029	0.0256993
AeS	in-situ	tf	6.04	2.3	0	0	0	0	1.2	1.12	1.08	1.09	1.05	0.00990068	0.0188392	0.0219659	0.0293735	0.0339351	6	0.0339351	0.27168	0.0623328	0.0125798	0.266273	0.0249446	0.637811	0.520692	0.520692	1	0.430552	0.19375	0.236802	0.450004	0.951244	0.714442	0.671746	0.955115	0.425957	0.0977293	0.0197235	0.41748	0.0391098	0.0505178	0.949482	1.71835e+10	2.9217e+07	4.41605e+08	0.00170029	0.0256993
[truncated: 2 more columns]
