# Supplementary material for: Biomethanation processes: new insights on the effect of a high H2 partial pressure on microbial communities
Source: Biotechnol Biofuels. 2020 Aug 10;13:141. doi: 10.1186/s13068-020-01776-y (PMC7419211; doi:10.1186/s13068-020-01776-y)
Supplement: Supplementary file 5 — Additional file 5: The results of the preliminary experiment. [file 13068_2020_1776_MOESM5_ESM.xlsx]

## Sheet: Feuil1
Inoculum used --> mesophilic anaerobic sludge coming from an anaerobic digester of sludge from waste water treatment plant
Incubation temperature --> 35 ° C					Agitation -->	370 rpm
Experiment duration --> 12 days
Inoculum	glc_fed	H2_fed	pH_initial	pH_final	glu_add (gCOD)	H2_add (gCOD)	glu_residual (gCOD)	H2_residual (gCOD)	acetate (gCOD)	propionate (gCOD)	isobutyrate (gCOD)	butyrate (gCOD)	isovalerate (gCOD)	CH4 (gCOD)
Sludge	no	no	7.54	7.56	0	0	0	0	0.0862976	0.0198716	0.00923832	0.0034216	0.0160289	0.0139322
Sludge	no	no	7.52	7.59	0	0	0	0	0.0862976	0.0198716	0.008554	0	0.013739	0.012922
Sludge	yes	no	7.54	7.03	0.458484	0	0	0	0.152479	0.0644408	0.0123178	0.0133442	0.0183187	0.160866
Sludge	yes	no	7.54	7.13	0.486401	0	0	0	0.171388	0.0570599	0.0109491	0.0164237	0.0145023	0.140482
Sludge	no	yes	7.54	9.14	0	0.828794	0	0.232256	0.0798605	0.0229943	0.0136864	0.023609	0.0240433	0.371903
Sludge	no	yes	7.55	9.24	0	0.814618	0	0.217177	0.0770443	0.0161812	0.00992264	0.0225826	0.0251882	0.415286
Sludge	yes	yes	7.54	9.03	0.403864	0.90682	0	0.0986619	0.147651	0.0440014	0.0119756	0.0605623	0.0187004	1.09016
Sludge	yes	yes	7.54	9.01	0.397307	0.88174	0	0.175892	0.118684	0.0198716	0.0164237	0.0636418	0.0183187	0.773007
